# Supplementary material for: Multilevel Targets for Promoting Pediatric HPV Vaccination: A Systematic Review of Parent-Centered, Provider-Centered, and Practice-Centered Interventions in HIC and LMIC Settings
Source: Vaccines (Basel). 2025 Mar 11;13(3):300. doi: 10.3390/vaccines13030300 (PMC11945458; doi:10.3390/vaccines13030300)
Supplement: Supplementary file 1 [file vaccines-13-00300-s001.zip]

Archive with 2 entries (2 files):
- PRISMA Checklist.pdf
- supplementary materials.pdf
